# Supplementary material for: Spectrum of Mutations in PTPN11 in Russian Cohort
Source: Genes (Basel). 2024 Mar 7;15(3):345. doi: 10.3390/genes15030345 (PMC10970286; doi:10.3390/genes15030345)
Supplement: Supplementary file 1 [file genes-15-00345-s001.zip]

Archive with 1 entries (1 files):
- genes-2871199-supplementary.xlsx
