# Supplementary material for: Spectrum of Mutations in PTPN11 in Russian Cohort
Source: Genes (Basel). 2024 Mar 7;15(3):345. doi: 10.3390/genes15030345 (PMC10970286; doi:10.3390/genes15030345)
Supplement: Supplementary file 1 [file genes-15-00345-s001.zip › genes-2871199-supplementary.xlsx]

## Sheet: Лист1
proband	Sex	Gene	Chromosomal location (GRCh37/hg19)	HGVS variant				Frequency by GnomAD v.2.1.1	HGMD ID/RCV	Variant pathogenicity (ACMG criteria for previously undescribed variants)	Age	facial dysmorphism	Short neck	Lentigines	Congenital heart defect	Type of Congenital heart defect	Short stature	height > 3percentile	Shield chest	Mental retardation	Cryptorchidism	Eyes	kidney disease	hearing loss
n702	f	PTPN11	12:112884189:A:G	NM_002834.5:c.124A>G, p.(Thr42Ala)	NM_002834.5:c.124A>G, p.(Thr42Ala)	c.124A>G	p.(Thr42Ala)	-	CM021125	P	16	+	+		+	Pulmonic stenosis, left ventricular hypertrophy	+		+			n/d	Echosigns of a horizontally located right kidney	n/d
n734	m	PTPN11	12:112888156:A:G	NM_002834.5:c.172A>G, p.(Asn58Asp)	NM_002834.5:c.172A>G, p.(Asn58Asp)	c.172A>G	p.(Asn58Asp)	-	CM044250	P	0.5	+			+	dysplasia of the interatrial septum					+	n/d	n/d	n/d
n743	f	PTPN11	12:112888156:A:G	NM_002834.5:c.172A>G, p.(Asn58Asp)	NM_002834.5:c.172A>G, p.(Asn58Asp)	c.172A>G	p.(Asn58Asp)	-	CM044250	P	7	+	+		+	thinned interatrial septum	+	+	+			n	n/d	n
n784	f	PTPN11	12:112888156:A:G	NM_002834.5:c.172A>G, p.(Asn58Asp)	NM_002834.5:c.172A>G, p.(Asn58Asp)	c.172A>G	p.(Asn58Asp)	-	CM044250	P	1	+	+		+	valvular Pulmonic stenosis. ventricular outflow tract stenosis	+		+			n/d	n/d	n/d
n407	m	PTPN11	12:112888158:C:A	NM_002834.5:c.174C>A, p.(Asn58Lys)	NM_002834.5:c.174C>A, p.(Asn58Lys)	c.174C>A	p.(Asn58Lys)	-	CM1619079	P	6				+	valvular Pulmonic stenosis	+		+	+		n/d	n/d	n/d
n470	m	PTPN11	12:112888158:C:A	NM_002834.5:c.174C>A, p.(Asn58Lys)	NM_002834.5:c.174C>A, p.(Asn58Lys)	c.174C>A	p.(Asn58Lys)	-	CM1619079	P	12	+	+			n	+		+		+	astigmatism	n/d	n/d
n405	m	PTPN11	12:112888163:G:C	NM_002834.5:c.179G>C, p.(Gly60Ala)	NM_002834.5:c.179G>C, p.(Gly60Ala)	c.179G>C	p.(Gly60Ala)	-	CM021126	P	1	+				n/d	+	+				n/d	pyeelectasis on the right	n/d
n553	m	PTPN11	12:112888163:G:C	NM_002834.5:c.179G>C, p.(Gly60Ala)	NM_002834.5:c.179G>C, p.(Gly60Ala)	c.179G>C	p.(Gly60Ala)	-	CM021126	P	4	+	++		+	Pulmonic stenosis, PFO	+		+	+		n/d	n/d	n/d
n605	f	PTPN11	12:112888163:G:C	NM_002834.5:c.179G>C, p.(Gly60Ala)	NM_002834.5:c.179G>C, p.(Gly60Ala)	c.179G>C	p.(Gly60Ala)	-	CM021126	P	11		+		+	PFO	+		+			astigmatism	duplication of the right kidney with dystopia	n/d
n679	m	PTPN11	12:112888163:G:C	NM_002834.5:c.179G>C, p.(Gly60Ala)	NM_002834.5:c.179G>C, p.(Gly60Ala)	c.179G>C	p.(Gly60Ala)	-	CM021126	P	13	+				n	+	+	+	+		n/d	n/d	n?
n534	m	PTPN11	12:112888165:G:A	NM_002834.5:c.181G>A, p.(Asp61Asn)	NM_002834.5:c.181G>A, p.(Asp61Asn)	c.181G>A	p.(Asp61Asn)	-	CM021127	P	16	+			+	atrial septal defect	+		+			n/d	n/d	n/d
n473	f	PTPN11	12:112888165:G:C	NM_002834.5:c.181G>C, p.(Asp61His)	NM_002834.5:c.181G>C, p.(Asp61His)	c.181G>C	p.(Asp61His)	-	CM101143	P
n670	m	PTPN11	12:112888166:A:G	NM_002834.5:c.182A>G, p.(Asp61Gly)	NM_002834.5:c.182A>G, p.(Asp61Gly)	c.182A>G	p.(Asp61Gly)	-	CM013415	P	3	+	+		+	valvular Pulmonic stenosis	+	+	+	+	+	n/d	obstructive hydronephrosis on the right	n/d
n714	m	PTPN11	12:112888166:A:G	NM_002834.5:c.182A>G, p.(Asp61Gly)	NM_002834.5:c.182A>G, p.(Asp61Gly)	c.182A>G	p.(Asp61Gly)	-	CM013415	P	2.5	+			+	Pulmonic stenosis, PFO	+			+	+	n/d	n/d	n/d
n724	f	PTPN11	12:112888166:A:G	NM_002834.5:c.182A>G, p.(Asp61Gly)	NM_002834.5:c.182A>G, p.(Asp61Gly)	c.182A>G	p.(Asp61Gly)	-	CM013415	P	3	+	+		+	Pulmonic stenosis	+	+	+	+		n	n/d	n?
n771	m	PTPN11	12:112888166:A:G	NM_002834.5:c.182A>G, p.(Asp61Gly)	NM_002834.5:c.182A>G, p.(Asp61Gly)	c.182A>G	p.(Asp61Gly)	-	CM013415	P	6	+			+	Pulmonic stenosis					+	n/d	n/d	bilateral sensorineural hearing loss
n588	f	PTPN11	12:112888166:A:G	NM_002834.5:c.182A>G, p.(Asp61Gly)	NM_002834.5:c.182A>G, p.(Asp61Gly)	c.182A>G	p.(Asp61Gly)	-	CM013415	P	5	+	+		+	valvular Pulmonic stenosis, atrial septal defect		+	+	+		n/d	n/d	n/d
n454	m	PTPN11	12:112888168:T:G	NM_002834.5:c.184T>G, p.(Tyr62Asp)	NM_002834.5:c.184T>G, p.(Tyr62Asp)	c.184T>G	p.(Tyr62Asp)	-	CM021128	P	9	+	+		+	valvular Pulmonic stenosis, вторичный ASD	+		+	+	+	n/d	n/d	Bilateral conductive hearing loss
n624	m	PTPN11	12:112888172:A:G	NM_002834.5:c.188A>G, p.(Tyr63Cys)	NM_002834.5:c.188A>G, p.(Tyr63Cys)	c.188A>G	p.(Tyr63Cys)	0.00001195	CM013416	P	1.5	+	+		+	valvular Pulmonic stenosis.					+	n/d	Bilateral pyelectasis	n/d
n735	m	PTPN11	12:112888172:A:G	NM_002834.5:c.188A>G, p.(Tyr63Cys)	NM_002834.5:c.188A>G, p.(Tyr63Cys)	c.188A>G	p.(Tyr63Cys)	0.00001195	CM013416	P	3	+	+		+	valvular Pulmonic stenosis, Right ventricular myocardial hypertrophy, PFO	+		+	+	+	n/d	n/d	n
n765	m	PTPN11	12:112888172:A:G	NM_002834.5:c.188A>G, p.(Tyr63Cys)	NM_002834.5:c.188A>G, p.(Tyr63Cys)	c.188A>G	p.(Tyr63Cys)	0.00001195	CM013416	P	11		+		+	Mitral valve and aortic valve insufficiency	+		+			n/d	n/d	n/d
n795	m	PTPN11	12:112888172:A:G	NM_002834.5:c.188A>G, p.(Tyr63Cys)	NM_002834.5:c.188A>G, p.(Tyr63Cys)	c.188A>G	p.(Tyr63Cys)	0.00001195	CM013416	P	3	+	+		+	PFO, mitral valve insufficiency,regurgitation on the pulmonary valve, Pseudo-chordae of the left ventricle		+	+		+	n	n/d	n
n472	f	PTPN11	12:112888189:G:C	NM_002834.5:c.205G>C, p.(Glu69Gln)	NM_002834.5:c.205G>C, p.(Glu69Gln)	c.205G>C	p.(Glu69Gln)	-	CM030493	P	1	+	+			n			+			n/d	megaureter of both halves of the doubled dysplastic right kidney with the formation of secondary changes. Urethrocele on the right. Incomplete duplication of the pyelocaliceal system of the left kidney	n/d
n476	f	PTPN11	12:112888198:G:T	NM_002834.5:c.214G>T, p.(Ala72Ser)	NM_002834.5:c.214G>T, p.(Ala72Ser)	c.214G>T	p.(Ala72Ser)	-	CM013408	P	12	+	+			n/d	+					myopia	n/d	n/d
n701	f	PTPN11	12:112888202:C:T	NM_002834.5:c.218C>T, p.(Thr73Ile)	NM_002834.5:c.218C>T, p.(Thr73Ile)	c.218C>T	p.(Thr73Ile)	-	CM021129	P	9	+	+		+	Pulmonic stenosis, atrial septal defect	+		+			astigmatism	n/d	n/d
n509	f	PTPN11	12:112888212:G:C	NM_002834.5:c.228G>C, p.(Glu76Asp)	NM_002834.5:c.228G>C, p.(Glu76Asp)	c.228G>C	p.(Glu76Asp)	-	CM013419	P	1	+	+		+	atrial septal defect, Pulmonic stenosis	+		+			n/d	n/d	n/d
n506	m	PTPN11	12:112888212:G:T	NM_002834.5:c.228G>T , p.(Glu76Asp)	NM_002834.5:c.228G>T , p.(Glu76Asp)	c.228G>T	p.(Glu76Asp)	-	CM060442	P	0.5	+	+		+	Pulmonic stenosis						n/d	n/d	n/d
n546	f	PTPN11	12:112888212:G:T	NM_002834.5:c.228G>T, p.(Glu76Asp)	NM_002834.5:c.228G>T, p.(Glu76Asp)	c.228G>T	p.(Glu76Asp)	-	CM060442	P	1	+			+	valvular Pulmonic stenosis, functional bicuspid aortic valve with moderate stenosis, moderate hypoplasia of the aortic isthmus, PFO			+			n/d	n/d	n/d
n791	f	PTPN11	12:112888212:G:T	NM_002834.5:c.228G>T, p.(Glu76Asp)	NM_002834.5:c.228G>T, p.(Glu76Asp)	c.228G>T	p.(Glu76Asp)	-	CM060442	P	1	+			+	Pulmonic stenosis	+					n/d	n/d	n/d
n442	f	PTPN11	12:112888220:A:G	NM_002834.5:c.236A>G, p.(Gln79Arg)	NM_002834.5:c.236A>G, p.(Gln79Arg)	c.236A>G	p.(Gln79Arg)	0.000004	CM013420	P	1	+	+		+	valvular Pulmonic stenosis	+					n/d	n/d	n/d
n468	m	PTPN11	12:112888220:A:G	NM_002834.5:c.236A>G, p.(Gln79Arg)	NM_002834.5:c.236A>G, p.(Gln79Arg)	c.236A>G	p.(Gln79Arg)	0.000004	CM013420	P	1	+	+		+	Situs Solitus. Coarctation of the aorta			+	+	+	n	n/d	n
n691	m	PTPN11	12:112888220:A:G	NM_002834.5:c.236A>G, p.(Gln79Arg)	NM_002834.5:c.236A>G, p.(Gln79Arg)	c.236A>G	p.(Gln79Arg)	0.000004	CM013420	P	7	+		+	+	PFO, Pulmonic stenosis	+		+		+	astigmatism	n/d	n/d
n440	f	PTPN11	12:112888301:A:C	NM_002834.5:c.317A>C, p.(Asp106Ala)	NM_002834.5:c.317A>C, p.(Asp106Ala)	c.317A>C	p.(Asp106Ala)	-	CM021130	P	18	+	+		+	Pulmonic stenosis			+			astigmatism, strabismus	n/d	n/d
n478	f	PTPN11	12:112888301:A:C	NM_002834.5:c.317A>C, p.(Asp106Ala)	NM_002834.5:c.317A>C, p.(Asp106Ala)	c.317A>C	p.(Asp106Ala)	-	CM021130	P	1.5		+		+	pulmonary valve stenosis	+					n/d	hydronephrosis on the right, pyelectasia	n/d
n365	m	PTPN11	12:112891083:G:C	NM_002834.5:c.417G>C, p.(Glu139Asp)	NM_002834.5:c.417G>C, p.(Glu139Asp)	c.417G>C	p.(Glu139Asp)	-	CM021132	P	5	+			+	Pulmonic stenosis			+	+		astigmatism, amblyopia	n/d	n/d
n420	f	PTPN11	12:112891083:G:C	NM_002834.5:c.417G>C, p.(Glu139Asp)	NM_002834.5:c.417G>C, p.(Glu139Asp)	c.417G>C	p.(Glu139Asp)	-	CM021132	P	7		+		+	VSD, valvular Pulmonic stenosis			+			Hypermetropia	n/d	n/d
n500	f	PTPN11	12:112891083:G:C	NM_002834.5:c.417G>C, p.(Glu139Asp)	NM_002834.5:c.417G>C, p.(Glu139Asp)	c.417G>C	p.(Glu139Asp)	-	CM021132	P	1	+	+			n/d				+		n/d	n/d	n/d
n371	m	PTPN11	12:112891083:G:C	NM_002834.5:c.417G>C, p.(Glu139Asp)	NM_002834.5:c.417G>C, p.(Glu139Asp)	c.417G>C	p.(Glu139Asp)	-	CM021132	P	2	+	+		+	pulmonary valve stenosis	+	+	+	+	+	astigmatism	Signs of decreased kidney size on both sides	n/d
n532	f	PTPN11	12:112891083:G:C	NM_002834.5:c.417G>C, p.(Glu139Asp)	NM_002834.5:c.417G>C, p.(Glu139Asp)	c.417G>C	p.(Glu139Asp)	-	CM021132	P	8	+				n/d	+		+	+		n/d	n/d	n/d
n584	m	PTPN11	12:112891083:G:C	NM_002834.5:c.417G>C, p.(Glu139Asp)	NM_002834.5:c.417G>C, p.(Glu139Asp)	c.417G>C	p.(Glu139Asp)	-	CM021132	P	2	+				n/d	+				+	n/d	n/d	n/d
n585	m	PTPN11	12:112891083:G:C	NM_002834.5:c.417G>C, p.(Glu139Asp)	NM_002834.5:c.417G>C, p.(Glu139Asp)	c.417G>C	p.(Glu139Asp)	-	CM021132	P	12	+	+		+	Pulmonic stenosis		+	+		+	n/d	n/d	n/d
n626	f	PTPN11	12:112891083:G:C	NM_002834.5:c.417G>C, p.(Glu139Asp)	NM_002834.5:c.417G>C, p.(Glu139Asp)	c.417G>C	p.(Glu139Asp)	-	CM021132	P	0.5	+	+		+	PFO.PDA.Congenital heart defect.						n/d	n/d	n/d
n662	m	PTPN11	12:112891083:G:C	NM_002834.5:c.417G>C, p.(Glu139Asp)	NM_002834.5:c.417G>C, p.(Glu139Asp)	c.417G>C	p.(Glu139Asp)	-	CM021132	P	7	+				n	+					astigmatism	n/d	n
n753	m	PTPN11	12:112891083:G:C	NM_002834.5:c.417G>C, p.(Glu139Asp)	NM_002834.5:c.417G>C, p.(Glu139Asp)	c.417G>C	p.(Glu139Asp)	-	CM021132	P	11	+	+		+	Pulmonic stenosis.	+			+		hypermetropia, strabismus, partial optic nerve atrophy, astigmatism.	n/d	n
n755	m	PTPN11	12:112891083:G:C	NM_002834.5:c.417G>C, p.(Glu139Asp)	NM_002834.5:c.417G>C, p.(Glu139Asp)	c.417G>C	p.(Glu139Asp)	-	CM021132	P	1.5	+	+		+	VSD. atrial septal defect. Supravalvular narrowing of the pulmonary artery trunk, signs of pulmonary hypertension	+		+		+	n/d	Hydronephrosis of the right kidney	n/d
n684	f	PTPN11	12:112891083:G:T	NM_002834.5:c.417G>T, p.(Glu139Asp)	NM_002834.5:c.417G>T, p.(Glu139Asp)	c.417G>T	p.(Glu139Asp)	-	CM021131	P	12	+	+			n	+					astigmatism	n	n
n514	m	PTPN11	12:112891184:G:T	NM_002834.5:c.518G>T, p.(Arg173Leu)	NM_002834.5:c.518G>T, p.(Arg173Leu)	c.518G>T	p.(Arg173Leu)	0.00001591	-	VOUS (PM2, PP2, PP3)	12	+	+			n						n	n/d	n
n527	m	PTPN11	12:112910758:A:G	NM_002834.5:c.767A>G, p.(Gln256Arg)	NM_002834.5:c.767A>G, p.(Gln256Arg)	c.767A>G	p.(Gln256Arg)	-	CM030495	P	2.5	+	+		+	Pulmonic stenosis			+	+		n/d	Hydronephrosis on the left	n/d
n471	f	PTPN11	12:112910827:A:G	NM_002834.5:c.836A>G, p.(Tyr279Cys)	NM_002834.5:c.836A>G, p.(Tyr279Cys)	c.836A>G	p.(Tyr279Cys)	-	CM021133	P	15	+		+	+	PDA, Hypertrophic cardiomyopathy						Myopia, astigmatism	nephroptosis on the right	n
n761	m	PTPN11	12:112910827:A:G	NM_002834.5:c.836A>G, p.(Tyr279Cys)	NM_002834.5:c.836A>G, p.(Tyr279Cys)	c.836A>G	p.(Tyr279Cys)	-	CM021133	P	3	+		+	+	Hypertrophic cardiomyopathy			+	+	+	n/d	pyeloectasia on the right bilateral, bilateral hydronephrosis, megaurethra	n
n649	m	PTPN11	12:112910827:A:G	NM_002834.5:c.836A>G, p.(Tyr279Cys)	NM_002834.5:c.836A>G, p.(Tyr279Cys)	c.836A>G	p.(Tyr279Cys)	-	CM021133	P	4	+		+	+	VSD. PFO.	+				+	n/d	n/d	n/d
n618	m	PTPN11	12:112910835:A:G	NM_002834.5:c.844A>G, p.(Ile282Val)	NM_002834.5:c.844A>G, p.(Ile282Val)	c.844A>G	p.(Ile282Val)	-	CM013421	P	4	+		+		n/d				+	+	n/d	n/d	n/d
n773	m	PTPN11	12:112910835:A:G	NM_002834.5:c.844A>G, p.(Ile282Val)	NM_002834.5:c.844A>G, p.(Ile282Val)	c.844A>G	p.(Ile282Val)	-	CM013421	P	0.5	+	+		+	atrial septal defect, PDA	+		+			n/d	n/d	n/d
n540	f	PTPN11	12:112915455:T:C	NM_002834.5:c.854T>C, p.(Phe285Ser)	NM_002834.5:c.854T>C, p.(Phe285Ser)	c.854T>C	p.(Phe285Ser)	-	CM021134	P	10	+	+		+	Pulmonic stenosis.	+		+			n/d	n/d	n/d
n669	f	PTPN11	12:112915456:T:G	NM_002834.5:c.855T>G, p.(Phe285Leu)	NM_002834.5:c.855T>G, p.(Phe285Leu)	c.855T>G	p.(Phe285Leu)	-	CM073286	P	10	+	+		+	valvular Pulmonic stenosis, PFO. Right ventricular hypertrophy	+		+			n/d	n/d	n/d
n431	m	PTPN11	12:112915524:A:G	NM_002834.5:c.923A>G, p.(Asn308Ser)	NM_002834.5:c.923A>G, p.(Asn308Ser)	c.923A>G	p.(Asn308Ser)	-	CM021135	P	1	+	+		+	VSD, Pulmonic stenosis	+		+	+	+	n	n/d	n
n434	f	PTPN11	12:112915524:A:G	NM_002834.5:c.923A>G, p.(Asn308Ser)	NM_002834.5:c.923A>G, p.(Asn308Ser)	c.923A>G	p.(Asn308Ser)	-	CM021135	P	6	+		+	+	n	+					n/d	n/d	n/d
n525	m	PTPN11	12:112915524:A:G	NM_002834.5:c.923A>G , p.(Asn308Ser)	NM_002834.5:c.923A>G , p.(Asn308Ser)	c.923A>G	p.(Asn308Ser)	-	CM021135	P	1	+	+		+	valvular Pulmonic stenosis						n/d	n/d	n/d
n675	f	PTPN11	12:112915524:A:G	NM_002834.5:c.923A>G, p.(Asn308Ser)	NM_002834.5:c.923A>G, p.(Asn308Ser)	c.923A>G	p.(Asn308Ser)	-	CM021135	P	5	+	+		+	atrial septal defect, valvular Pulmonic stenosis, hypoplasia of the branches of the pulmonary artery			+			n/d	n/d	n/d
n690	m	PTPN11	12:112915524:A:G	NM_002834.5:c.923A>G, p.(Asn308Ser)	NM_002834.5:c.923A>G, p.(Asn308Ser)	c.923A>G	p.(Asn308Ser)	-	CM021135	P	1.5	+	+		+	valvular Pulmonic stenosis. VSD. atrial septal defect. Aneurysm of the interatrial septum	+				+	n/d	n/d	n/d
n362	f	PTPN11	12:112915719:A:G	NM_002834.5:c.992A>G, p.(Asn308Asp)	NM_002834.5:c.992A>G, p.(Asn308Asp)	c.992A>G	p.(Asn308Asp)	0.00001193	CM013422	P	15	+			+	multiple hyperechoic inclusions in the papillary muscles of the left and right ventricles of the heart	+	+				n/d	n/d	n/d
n382	m	PTPN11	12:112915719:A:G	NM_002834.5:c.922A>G, p.(Asn308Asp)	NM_002834.5:c.922A>G, p.(Asn308Asp)	c.922A>G	p.(Asn308Asp)	0.00001193	CM013422	P	10	+			+	Pulmonic stenosis, bradycardia					+	astigmatism	n/d	n
n444	m	PTPN11	12:112915719:A:G	NM_002834.5:c.922A>G, p.(Asn308Asp)	NM_002834.5:c.922A>G, p.(Asn308Asp)	c.922A>G	p.(Asn308Asp)	0.00001193	CM013422	P	n/d	n/d	n/d	n/d	n/d	n/d	n/d	n/d	n/d	n/d	n/d	n/d	n/d	n/d
n508	m	PTPN11	12:112915719:A:G	NM_002834.5:c.922A>G, p.(Asn308Asp)	NM_002834.5:c.922A>G, p.(Asn308Asp)	c.922A>G	p.(Asn308Asp)	0.00001193	CM013422	P	8	+	+		+	valvular Pulmonic stenosis		+	+	+	+	n/d	Pyeelectasia of the right kidney. Incomplete duplication of the pyelocaliceal system of the left kidney.	n/d
n526	m	PTPN11	12:112915719:A:G	NM_002834.5:c.922A>G, p.(Asn308Asp)	NM_002834.5:c.922A>G, p.(Asn308Asp)	c.922A>G	p.(Asn308Asp)	0.00001193	CM013422	P	10	+			+	valvular Pulmonic stenosis			+			n/d	n/d	n/d
n542	m	PTPN11	12:112915719:A:G	NM_002834.5:c.922A>G, p.(Asn308Asp)	NM_002834.5:c.922A>G, p.(Asn308Asp)	c.922A>G	p.(Asn308Asp)	0.00001193	CM013422	P	9	+	+		+	Pulmonic stenosis			+			n	n/d	n
n564	m	PTPN11	12:112915719:A:G	NM_002834.5:c.922A>G, p.(Asn308Asp)	NM_002834.5:c.922A>G, p.(Asn308Asp)	c.922A>G	p.(Asn308Asp)	0.00001193	CM013422	P	8	+			+	VSD. Pulmonic stenosis	+		+	+		n/d	n/d	n/d
n575	f	PTPN11	12:112915719:A:G	NM_002834.5:c.922A>G, p.(Asn308Asp)	NM_002834.5:c.922A>G, p.(Asn308Asp)	c.922A>G	p.(Asn308Asp)	0.00001193	CM013422	P	9	+	+		+	mitral valve prolapse	+	+	+			n/d	n/d	n/d
n578	m	PTPN11	12:112915719:A:G	NM_002834.5:c.922A>G, p.(Asn308Asp)	NM_002834.5:c.922A>G, p.(Asn308Asp)	c.922A>G	p.(Asn308Asp)	0.00001193	CM013422	P	10	+	+			n/d		+	+			n/d	n/d	n/d
n592	f	PTPN11	12:112915719:A:G	NM_002834.5:c.922A>G, p.(Asn308Asp)	NM_002834.5:c.922A>G, p.(Asn308Asp)	c.922A>G	p.(Asn308Asp)	1.193e-05	CM013422	P	11				+	pulmonary valve stenosis, aortic valve disease, small mitral valve prolapse	+	+	+			n/d	n/d	n/d
n622	f	PTPN11	12:112915719:A:G	NM_002834.5:c.922A>G, p.(Asn308Asp)	NM_002834.5:c.922A>G, p.(Asn308Asp)	c.922A>G	p.(Asn308Asp)	1.193e-05	CM013422	P	11	+			+	Pulmonic stenosis	+	+		+		hypermetropic astigmatism	n/d	n/d
n650	m	PTPN11	12:112915719:A:G	NM_002834.5:c.922A>G, p.(Asn308Asp)	NM_002834.5:c.922A>G, p.(Asn308Asp)	c.922A>G	p.(Asn308Asp)	1.193e-05	CM013422	P	7	+	+		+	atrial septal defect.PFO	+		+			n/d	n/d	n/d
n652	m	PTPN11	12:112915719:A:G	NM_002834.5:c.922A>G, p(.Asn308Asp)	NM_002834.5:c.922A>G, p(.Asn308Asp)	c.922A>G	p(.Asn308Asp)	1.193e-05	CM013422	P	10		+	+		n/d	+		+	+		n/d	n/d	n/d
n681	m	PTPN11	12:112915719:A:G	NM_002834.5:c.922A>G, p.(Asn308Asp)	NM_002834.5:c.922A>G, p.(Asn308Asp)	c.922A>G	p.(Asn308Asp)	0.00001193	CM013422	P	10	+	+			n	+			+	+	n/d	n/d	n/d
n686	f	PTPN11	12:112915719:A:G	NM_002834.5:c.922A>G, p.(Asn308Asp)	NM_002834.5:c.922A>G, p.(Asn308Asp)	c.922A>G	p.(Asn308Asp)	0.00001193	CM013422	P	7	+			+	Pulmonic stenosis, atrial septal defect, aortic valve disease	+		+			n	n/d	n
n733	m	PTPN11	12:112915719:A:G	NM_002834.5:c.922A>G, p.(Asn308Asp)	NM_002834.5:c.922A>G, p.(Asn308Asp)	c.922A>G	p.(Asn308Asp)	0.00001193	CM013422	P	6	+				n	+	+	+			n/d	n/d	n?
n741	m	PTPN11	12:112915719:A:G	NM_002834.5:c.922A>G, p.(Asn308Asp)	NM_002834.5:c.922A>G, p.(Asn308Asp)	c.922A>G	p.(Asn308Asp)	0.00001193	CM013422	P	11	+	+		+	PDA, myocardial dystrophy	+		+			n/d	n/d	n/d
n754	m	PTPN11	12:112915719:A:G	NM_002834.5:c.922A>G, p.(Asn308Asp)	NM_002834.5:c.922A>G, p.(Asn308Asp)	c.922A>G	p.(Asn308Asp)	0.00001193	CM013422	P	11	+	+			n						astymatism, low degree amblyopia. partial optic nerve atrophy.	n/d	n?
n756	m	PTPN11	12:112915719:A:G	NM_002834.5:c.922A>G, p.(Asn308Asp)	NM_002834.5:c.922A>G, p.(Asn308Asp)	c.922A>G	p.(Asn308Asp)	0.00001193	CM013422	P	14	+	+		+	Pulmonic stenosis	+		+			Low myopia	n/d	n
n769	m	PTPN11	12:112915719:A:G	NM_002834.5:c.922A>G, p.(Asn308Asp)	NM_002834.5:c.922A>G, p.(Asn308Asp)	c.922A>G	p.(Asn308Asp)	0.00001193	CM013422	P	10	+	+		+	aortic valve disease.	+		+		+	n/d	n/d	n/d
n789	f	PTPN11	12:112915719:A:G	NM_002834.5:c.922A>G, p.(Asn308Asp)	NM_002834.5:c.922A>G, p.(Asn308Asp)	c.922A>G	p.(Asn308Asp)	0.00001193	CM013422	P	34				+	VSD, Pulmonic stenosis.						n/d	n/d	n/d
n793	m	PTPN11	12:112915719:A:G	NM_002834.5:c.922A>G, p.(Asn308Asp)	NM_002834.5:c.922A>G, p.(Asn308Asp)	c.922A>G	p.(Asn308Asp)	0.00001193	CM013422	P	9	+	+		+	Accessory chord of the left ventricle	+		+		+	hypermetropia	the linear dimensions of the kidneys are less than the age norm	n/d
n807	m	PTPN11	12:112915719:A:G	NM_002834.5:c.922A>G, p.(Asn308Asp)	NM_002834.5:c.922A>G, p.(Asn308Asp)	c.922A>G	p.(Asn308Asp)	0.00001193	CM013422	P	5	+	+			n/d	+		+		+	n/d	n/d	n/d
n729	m	PTPN11	12:112924329:C:G	NM_002834.5:c.1275C>G, p.(Asp425Glu)	NM_002834.5:c.1275C>G + c.1374C>G, p.(Asp425Glu) + p.(His458Gln)	c.1275C>G + c.1374C>G	p.(Asp425Glu) + p.(His458Gln)	-		VOUS (PM2, PP2, PP3) re-classified as LP (de-novo)	1.5	+	+	+	+	Pulmonic stenosis			+	+		n/d	n/d	n/d
n729	m	PTPN11	12:112924428:C:G	NM_002834.5:c.1374C>G, p.(His458Gln)	NM_002834.5:c.1275C>G + c.1374C>G, p.(Asp425Glu) + p.(His458Gln)	c.1275C>G + c.1374C>G	p.(Asp425Glu) + p.(His458Gln)	-		VOUS (PM2, PP2, PP3) re-classified as LP (de-novo)	1.5	+	+	+	+	Pulmonic stenosis			+	+		n/d	n/d	n/d
n576	m	PTPN11	12:112926258:G:C	NM_002834.5:c.1391G>C, p.(Gly464Ala)	NM_002834.5:c.1391G>C, p.(Gly464Ala)	c.1391G>C	p.(Gly464Ala)	-	CM041070	P	2	+			+	Obstructive hypertrophic cardiomyopathy			+	+		n/d	n/d	n/d
n792	f	PTPN11	12:112926269:A:C	NM_002834.5:c.1402A>C, p.(Thr468Pro)	NM_002834.5:c.1402A>C, p.(Thr468Pro)	c.1402A>C	p.(Thr468Pro)	-	CM074987	P	8	+		+		n/d	+					n/d	n/d	n/d
n445	m	PTPN11	12:112926270:C:T	NM_002834.5:c.1403C>T, p.(Thr468Met)	NM_002834.5:c.1403C>T, p.(Thr468Met)	c.1403C>T	p.(Thr468Met)	0.000003981	CM021672	P	16			+	+	ventricular septal defects and mitral valve prolapse without regurgitation	+					n/d	An ultrasound scan of the fetus at 25 weeks revealed left pyeloectasia and megaureter. At birth, a non-functioning right kidney was discovered (removed at 1 month) and pyeelectasis on the left	n/d
n632	f	PTPN11	12:112926270:C:T	NM_002834.5:c.1403C>T, p.(Thr468Met)	NM_002834.5:c.1403C>T, p.(Thr468Met)	c.1403C>T	p.(Thr468Met)	0.000003981	CM021672	P	0.5		+		+	PFO,Anomalous origin of the left coronary artery from the pulmonary trunk. PDA			+			n/d	n/d	n/d
n655	f	PTPN11	12:112926270:C:T	NM_002834.5:c.1403C>T, p.(Thr468Met)	NM_002834.5:c.1403C>T, p.(Thr468Met)	c.1403C>T	p.(Thr468Met)	0.000003981	CM021672	P	8	+		+	+	valvular Pulmonic stenosis, PFO			+	+		n/d	n/d	n?
n671	m	PTPN11	12:112926270:C:T	NM_002834.5:c.1403C>T, p.(Thr468Met)	NM_002834.5:c.1403C>T, p.(Thr468Met)	c.1403C>T	p.(Thr468Met)	0.000003981	CM021672	P	9	+		+		n			+	+	+	n/d	n/d	n/d
n788	f	PTPN11	12:112926270:C:T	NM_002834.5:c.1403C>T, p.(Thr468Met)	NM_002834.5:c.1403C>T, p.(Thr468Met)	c.1403C>T	p.(Thr468Met)	0.000003981	CM021672	P	16	+		+	+	Pulmonic stenosis						n/d	n/d	bilateral sensorineural hearing loss
n801	m	PTPN11	12:112926270:C:T	NM_002834.5:c.1403C>T, p.(Thr468Met)	NM_002834.5:c.1403C>T, p.(Thr468Met)	c.1403C>T	p.(Thr468Met)	0.000003981	CM021672	P	3				+	valvular Pulmonic stenosis				+		n/d	n/d	n?
n347	m	PTPN11	12:112926270:C:T	NM_002834.5:c.1403C>T, p.(Thr468Pro)	NM_002834.5:c.1403C>T, p.(Thr468Pro)	c.1403C>T	p.(Thr468Pro)	0.0000041	CM074987	P	5
n549	f	PTPN11	12:112926851:C:T	NM_002834.5:c.1471C>T, p.(Pro491Ser)	NM_002834.5:c.1471C>T, p.(Pro491Ser)	c.1471C>T	p.(Pro491Ser)	0.000003976	CM044253	P	16	+	+		+	Pulmonic stenosis	+					n/d	n/d	n/d
n775	m	PTPN11	12:112926851:C:T	NM_002834.5:c.1471C>T, p.(Pro491Ser)	NM_002834.5:c.1471C>T, p.(Pro491Ser)	c.1471C>T	p.(Pro491Ser)	0.000003976	CM044253	P	5	+	+		+	atrial septal defect, triatrial heart?	+		+	+		n/d	n/d	n?
n410	f	PTPN11	12:112926852:C:T	NM_002834.5:c.1472C>Т, p.(Pro491Leu)	NM_002834.5:c.1472C>Т, p.(Pro491Leu)	c.1472C>Т	p.(Pro491Leu)	-	CM053389	P	1	+	+		+	valvular Pulmonic stenosis						n/d	n/d	n/d
n366	m	PTPN11	12:112926872:C:T	NM_002834.5:c.1492C>T, p.(Arg498Trp)	NM_002834.5:c.1492C>T, p.(Arg498Trp)	c.1492C>T	p.(Arg498Trp)	0.000004	CM041072	P	1		+	+		n		+				n/d	n/d	n/d
n567	m	PTPN11	12:112926873:G:A	NM_002834.5:c.1493G>A, p.(Arg498Gln)	NM_002834.5:c.1493G>A, p.(Arg498Gln)	c.1493G>A	p.(Arg498Gln)	-	RCV002471444.1	P (PM1, PM2, PM5, PP3, PP5)	7	+		+		n/d	+		+			astigmatism	n/d	n/d
n657	m	PTPN11	12:112926882:G:A	NM_002834.5:c.1502G>A, p.(Arg501Lys)	NM_002834.5:c.1502G>A, p.(Arg501Lys)	c.1502G>A	p.(Arg501Lys)	-	CM021137	P	7	+	+		+	PFO	+		+	+		n/d	Pyeelectasia	n?
n678	m	PTPN11	12:112926884:T:A	NM_002834.5:c.1504T>A, p.(Ser502Thr)	NM_002834.5:c.1504T>A, p.(Ser502Thr)	c.1504T>A	p.(Ser502Thr)	-	CM022450	P	1		+		+	Pulmonic stenosis	+	+				n/d	n/d	n/d
n752	f	PTPN11	12:112926887:G:A	NM_002834.5:c.1507G>A, p.(Gly503Arg)	NM_002834.5:c.1507G>A, p.(Gly503Arg)	c.1507G>A	p.(Gly503Arg)	-	CM060440	P	0.5	+	+		+	valvular Pulmonic stenosis	+	+	+			n/d	n/d	n/d
n739	f	PTPN11	12:112926890:A:G	NM_002834.5:c.1510A>G, p.(Met504Val)	NM_002834.5:c.1510A>G, p.(Met504Val)	c.1510A>G	p.(Met504Val)	0.000003976	CM013423	P										+
n742	m	PTPN11	12:112926890:A:G	NM_002834.5:c.1510A>G, p.(Met504Val)	NM_002834.5:c.1510A>G, p.(Met504Val)	c.1510A>G	p.(Met504Val)	0.000003976	CM013423	P	4	+	+			n	+			+		n	hydronephrosis on the right	n
n767	m	PTPN11	12:112926890:A:G	NM_002834.5:c.1510A>G, p.(Met504Val)	NM_002834.5:c.1510A>G, p.(Met504Val)	c.1510A>G	p.(Met504Val)	0.000003976	CM013423	P	9	+			+	aortic valve disease. PFO.	+		+	+		n	n/d	n
n396	m	PTPN11	12:112926908:C:G	NM_002834.5:c.1528C>G, p.(Gln510Glu)	NM_002834.5:c.1528C>G, p.(Gln510Glu)	c.1528C>G	p.(Gln510Glu)	-	CM055503	P	39	+	+	+	+	Pulmonic stenosis, hypoplasia of the pulmonary aortic trunk, PFO, anomaly of the structure of the ventricles						retinal pathology	n/d	sensorineural hearing loss, bilateral
n516	m	PTPN11	12:112926908:C:G	NM_002834.5:c.1528C>G, p.(Gln510Glu)	NM_002834.5:c.1528C>G, p.(Gln510Glu)	c.1528C>G	p.(Gln510Glu)	-	CM055503	P	1	+	+		+	combined Pulmonic stenosis. Right ventricular outflow tract stenosis	+		+	+		n/d	n/d	n/d
n580	f	PTPN11	12:112926909:A:C	NM_002834.5:c.1529A>C, p.(Gln510Pro)	NM_002834.5:c.1529A>C, p.(Gln510Pro)	c.1529A>C	p.(Gln510Pro)	-	CM043070	P	11	+		+	+	Pulmonic stenosis				+		n/d	doubling of the left kidney	n/d
